# Supplementary material for: Silicon induces hormetic dose-response effects on growth and concentrations of chlorophylls, amino acids and sugars in pepper plants during the early developmental stage
Source: PeerJ. 2020 Jun 9;8:e9224. doi: 10.7717/peerj.9224 (PMC7292026; doi:10.7717/peerj.9224)
Supplement: Supplemental Information 1 [file peerj-08-9224-s001.xlsx]

## Sheet: FB &DB
Silicon induces hormetic dose–response effects on growth and concentrations of chlorophylls, amino acids and sugars in pepper plants during the early developmental stage
Fresh and dry biomass weight of pepper (Capsuicum annuum L.) plants
28 dat
	Fresh biomass weight (g)					Dry biomass weight (mg)
Treatment	Leaves	Stems	Roots	Flowers (g)	Flowers (mg)	Leaves	Stems	Roots	Flowers (g)	Flowers (mg)
Si60	2.383	1.787	1.931	0.249	249	0.4123	0.2481	0.155	0.0662	66.2
Si60	1.649	1.72	1.658	0.091	91	0.2263	0.2289	0.1309	0.0134	13.4
Si60	2.221	1.342	2.728	0.311	311	0.3015	0.1889	0.2292	0.0414	41.4
Si60	1.834	2.021	1.488	0.19	190	0.2619	0.3203	0.1199	0.0266	26.6
Si125	1.792	2.017	1.652	0.183	183	0.3463	0.3373	0.1445	0.0533	53.3
Si125	1.959	2.701	1.788	0.21	210	0.4935	0.42	0.1426	0.0253	25.3
Si125	2.978	1.45	2.843	0.158	158	0.2856	0.2275	0.2342	0.023	23
Si125	2.307	1.574	1.926	0.182	182	0.4469	0.2647	0.1671	0.0281	28.1
Si250	2.144	1.189	1.445	0.15	150	0.3967	0.216	0.1254	0.0491	49.1
Si250	1.882	1.704	1.558	0.2	200	0.2871	0.2567	0.1312	0.0274	27.4
Si250	1.802	1.547	1.956	0.204	204	0.3719	0.2552	0.1484	0.0318	31.8
Si250	1.748	1.745	1.722	0.139	139	0.3244	0.2866	0.1431	0.0223	22.3
Control	1.89	1.026	1.731	0.119	119	0.2698	0.1665	0.1465	0.0173	17.3
Control	1.721	1.31	1.709	0.136	136	0.2583	0.1871	0.1299	0.0155	15.5
Control	2.236	1.147	1.38	0.095	95	0.3123	0.1915	0.1198	0.0111	11.1
Control	1.592	1.525	1.931	0.175	175	0.3333	0.1989	0.1488	0.027	27

## Sheet: PH & RL
Silicon induces hormetic dose–response effects on growth and concentrations of chlorophylls, amino acids and sugars in pepper plants during the early developmental stage
Plant height and root length of pepper (Capsuicum annuum L.) plants
7, 14 and 21 dat
	2016-06-22	2016-06-29	2016-07-06	2016-06-22	2016-06-29	2016-07-06
Treatment	Plant height (cm)	Plant height (cm)	Plant height (cm)	Root lenth (cm)	Root length (cm)	Root length (cm)
Si60	9.5	9.8	11.8	6.5	7.5	8
	10	9.7	12.5	7	7.6	8
	9.2	9.4	10.9	7	8.7	7.5
	9	9.2	13	7	7.7	8
	8.6	9.3	10.7	7.4	7.9	8.2
	8.6	9.2	11.5	7.6	7.7	8.6
	9.1	9.2	10.4	6.6	7.3	8.3
Si125	7.8	9.6	12.7	6.7	7	7
	9	9.7	12.9	6.6	7	7.3
	8.4	9.6	12.8	6.6	7.5	7.2
	7.7	9.3	13	7.1	7.2	7.8
	8.4	10.5	12.7	6.7	7	7.7
	8.8	10.1	12.7	6.8	7.8	8.1
	7.7	10	12.2	7	7.2	7.3
Si250	8.3	9.7	12.2	6.4	7	7.5
	8.1	9	12.4	6.3	7	7.5
	9.7	9	13.1	6.7	7	7.7
	8.6	10.5	11	6.7	7.5	7.5
	9.6	10.3	12.7	6.8	7.5	8.2
	8.3	9.3	11.5	6.9	7.5	7.5
	8.7	9.4	11.8	6.7	7.5	8.5
CONTROL	7.6	9.7	11.4	7.2	8.1	8.3
	8.1	10.2	11.4	7.5	8	8.9
	8.3	9.4	11.2	7.3	8.8	8.2
	8.2	9.3	11.1	7.7	9.2	9.5
	8	9.3	10.7	7.7	8.4	8.9
	8.3	9.4	11.3	7.5	8.5	9
	7.6	9	10.5	7.2	8.3	8.9

## Sheet: Final
Silicon induces hormetic dose–response effects on growth and concentrations of chlorophylls, amino acids and sugars in pepper plants during the early developmental stage
Final measurements of pepper (Capsuicum annuum L.) plants
28 dat
Treatment	Plant Height (cm)	Root Lenght (cm)	Number of Leaves	Number of floral buds	Stem diametes (mm)	Root volume (mL)	Foliar area (cm2)
Si60	16	6.1	15	4	3.28	1.2	56.734
Si60	14.5	7.3	18	4	3.28	2	47.834
Si60	14	8.7	22	4	3.74	2.3	48.793
Si60	15	8.9	23	4	3.39	1.2	58.913
Si60	14	7.4	15	2	3.87	1.5	36.749
Si60	19.5	7.5	14	3	3.48	2.1	47.784
Si60	18	6.2	16	6	3.77	2.3	58.943
Si125	19	8.1	21	4	3.27	1.5	67.85
Si125	17.5	8.6	16	3	3.39	2	74.245
Si125	17	8.7	17	3	3.82	2	69.658
Si125	19	7.7	20	8	3.24	2.5	65.5892
Si125	15.5	8	17	6	3.36	2	57.456
Si125	17	7.5	19	4	3.58	1	69.23
Si125	18	7.5	19	8	3.86	3	58.197
Si250	17	9.1	21	3	3.35	2.1	48.673
Si250	16	8.8	16	3	3.19	1.5	52.96
Si250	17.5	8.9	16	3	3.13	2.1	53.7324
Si250	16.5	9.1	15	3	3.06	1.5	59.59
Si250	17	8	18	7	3.62	1.58	47.423
S250	15.5	7.8	16	3	3.15	1.5	61.82
Si250	14.5	7.6	17	4	3.43	2	58.923
Control	14.5	9.2	20	4	3.3	2	55.55
Control	15	8.9	17	2	3.72	2	47.245
Control	14.5	9	14	4	3.61	2	49.9563
Control	15.5	9.2	19	3	3.88	2	58.231
Control	16.5	8.2	16	5	3.4	3.5	47.212
Control	17	7.9	16	2	3.56	2	39.566
Control	16	7.8	16	5	3.18	2	58.223
