# Supplementary material for: Silicon induces hormetic dose-response effects on growth and concentrations of chlorophylls, amino acids and sugars in pepper plants during the early developmental stage
Source: PeerJ. 2020 Jun 9;8:e9224. doi: 10.7717/peerj.9224 (PMC7292026; doi:10.7717/peerj.9224)
Supplement: Supplemental Information 4 [file peerj-08-9224-s004.xlsx]

## Sheet: Silicio
Silicon induces hormetic dose–response effects on growth and concentrations of chlorophylls, amino acids and sugars in pepper plants during the early developmental stage
Treatment	Tissue	REP	Soluble Sugars (mg g-1 fresh biomass)
Si 60	Leaves	R1	10.63
		R2	9.44494
		R3	10.2944
		R4	9.44888
Si 60	Stems	R1	10.8419
		R2	11.9959
		R3	11.8581
		R4	10.8033
Si 60	Roots	R1	5.98865
		R2	6.27194
		R3	5.22507
		R4	5.28693
Si 125	Leaves	R1	18.3919
		R2	17.9182
		R3	14.9104
		R4	14.9672
Si 125	Stems	R1	14.9104
		R2	14.8955
		R3	15.3863
		R4	15.7929
Si 125	Roots	R1	7.62569
		R2	7.9296
		R3	7.80987
		R4	7.05165
Si 250	Leaves	R1	11.6435
		R2	12.5569
		R3	16.4514
		R4	14.2045
Si 250	Stems	R1	12.7236
		R2	12.8312
		R3	11.9743
		R4	14.6772
Si 250	Roots	R1	6.36031
		R2	5.50492
		R3	6.54217
		R4	4.99305
Control	Leaves	R1	10.848
		R2	12.5245
		R3	13.4352
		R4	12.8884
Control	Stems	R1	12.0485
		R2	12.2681
		R3	14.6531
		R4	12.2182
Control	Roots	R1	6.06035
		R2	6.39146
		R3	7.23823
		R4	8.8558
